# Supplementary material for: Triple oral beta-lactam containing therapy for Buruli ulcer treatment shortening
Source: PLoS Negl Trop Dis. 2019 Jan 28;13(1):e0007126. doi: 10.1371/journal.pntd.0007126 (PMC6366712; doi:10.1371/journal.pntd.0007126)
Supplement: S1 Fig — (XLSX) [file pntd.0007126.s001.xlsx]

## Sheet: Sheet1
Triple oral beta-lactam containing therapy for Buruli ulcer treatment shortening
María Pilar Arenaz-Callao et al.
Figure S1. Dose response curves of rifampicin in the presence of anti-BU drugs against M. ulcerans ATCC 19423.
Dose response curves plotted are those of the drug alone and in the presence of 1/4xMIC and 1/16xMIC concentrations of the synergistic partner.
RIF, rifampicin; CLA, clarithromycin; MOX, moxifloxacin; STR, streptomycin.
