# Supplementary material for: Triple oral beta-lactam containing therapy for Buruli ulcer treatment shortening
Source: PLoS Negl Trop Dis. 2019 Jan 28;13(1):e0007126. doi: 10.1371/journal.pntd.0007126 (PMC6366712; doi:10.1371/journal.pntd.0007126)
Supplement: S2 Fig — Dose response curves of rifampicin in the presence of beta-lactams, and vice versa, without (top panel) and with clavulanate (bottom panel). (XLSX) [file pntd.0007126.s002.xlsx]

## Sheet: Sheet1
Triple oral beta-lactam containing therapy for Buruli ulcer treatment shortening
María Pilar Arenaz-Callao et al.
Figure S2. Dose response curves of rifampicin in the presence of beta-lactams, and vice versa, without (top panel) and with clavulanate (bottom panel)
against M. ulcerans ATCC 19423.
Dose response curves plotted are those of the drug alone and in the presence of 1/4xMIC and 1/16xMIC concentrations of the synergistic partner.
Clavulanate was added at a fixed concentration of 5 µg/mL.
RIF, rifampicin; AMX, amoxicillin; CDN, cefdinir; CPD, cephradine; FAR, faropenem; MER, meropenem.
