# Supplementary material for: Triple oral beta-lactam containing therapy for Buruli ulcer treatment shortening
Source: PLoS Negl Trop Dis. 2019 Jan 28;13(1):e0007126. doi: 10.1371/journal.pntd.0007126 (PMC6366712; doi:10.1371/journal.pntd.0007126)
Supplement: S1 Table — (XLSX) [file pntd.0007126.s003.xlsx]

## Sheet: Sheet1
Triple oral beta-lactam containing therapy for Buruli ulcer treatment shortening
María Pilar Arenaz-Callao et al.
Table S1. Synergistic interactions among rifampicin and beta-lactams against M. ulcerans ATCC 19423
Data supporting Figure 1.
Drugs in combo			MIC (µg/mL) alone			MIC (µg/mL) plus CLV		MICsyn (µg/mL) at the MOCC			Fold-Reduction at the MOCC
Drug A	Drug B	Drug C	MIC_A	MIC_B	MIC_C	MIC_A	MIC_B	MICsyn_A	MICsyn_B	MICsyn_C	Drug A	Drug B	Drug C	FICI	Profile
RIF	CLA		0.1	0.25				0.025	0.125		4	2		0.75	No interaction
RIF	STR		0.1	0.125				0.05	0.03		2	4.16667		0.74	No interaction
RIF	MOX		0.1	0.02				0.05	0.01		2	2		1	No interaction
RIF	AMK		0.1	1				0.025	0.5		4	2		0.75	No interaction
RIF	CPD		0.1	32				0.0015625	≤1		64	≥32		0.046875	Synergism
RIF	CDN		0.1	>4				0.00625	2		16	≥4		0.3125	Synergism
RIF	CPD	CLV	0.1	32	>128	0.05	>16	0.00078125	≤0.25	5	128	128	25.6	0.0546875	Synergism
RIF	CDN	CLV	0.1	>4	>128	0.05	>1	0.003125	0.5	5	32	16	25.6	0.132812	Synergism
RIF	MER		0.1	2				0.00625	0.25		16	8		0.1875	Synergism
RIF	FAR		0.1	>8				0.003125	1		32	16		0.09375	Synergism
RIF	AMX		0.1	>16				0.00625	2		16	16		0.125	Synergism
RIF	MER	CLV	0.1	2	>128	0.025	>0.5	0.00625	0.25	5	16	128	25.6	0.109375	Synergism
RIF	FAR	CLV	0.1	>8	>128	0.025	>4	0.003125	0.5	5	32	64	25.6	0.0859375	Synergism
RIF	AMX	CLV	0.1	>16	>128	0.025	4	0.003125	0.0625	5	32	512	25.6	0.0722656	Synergism
MIC, Minimal Inhibitory Concentration
MICsyn, MIC value at the MOCC
MOCC, Most Optimal Combination Concentration (lowest FICI value)
Fold-Reduction, MIC/MICsyn
FICI, Fractional Inhibitory Concentration Index. Synergy: FICI ≤0.5; No interaction, FICI = 0.5-4; Antagonism, FICI >4
RIF, rifampicin; CLA, clarithromycin; STR, streptomycin; MOX, moxifloxacin; AMK, amikacin; CPD, cephradine; CDN, cefdinir; MER, meropenem; FAR, faropenem; AMX, amoxicillin; CLV, clavulanate
