# Supplementary material for: Triple oral beta-lactam containing therapy for Buruli ulcer treatment shortening
Source: PLoS Negl Trop Dis. 2019 Jan 28;13(1):e0007126. doi: 10.1371/journal.pntd.0007126 (PMC6366712; doi:10.1371/journal.pntd.0007126)
Supplement: S2 Table — (XLSX) [file pntd.0007126.s004.xlsx]

## Sheet: Sheet1
Triple oral beta-lactam containing therapy for Buruli ulcer treatment shortening
María Pilar Arenaz-Callao et al.
Table S2. Quadruple synergistic combinations among rifampicin, clarithromycin, beta-lactams and clavulanate against M. ulcerans ATCC 19423
Data supporting Figure 2.
Drugs in combo				MIC (µg/mL) alone				MICsyn (µg/mL) at the MOCC				Fold-Reduction at the MOCC
Drug A	Drug B	Drug C	Drug D	MIC_A	MIC_B	MIC_C	MIC_D	MICsyn_A	MICsyn_B	MICsyn_C	MICsyn_D	Drug A	Drug B	Drug C	Drug D	FICI	Profile
RIF	MER			0.2	2			0.025	0.25			8	8			0.25	Synergism
RIF	FAR			0.2	32			0.0125	1			16	32			0.09375	Synergism
RIF	AMX			0.2	>32			0.0125	1			16	64			0.078125	Synergism
RIF	MER	CLV		0.2	2	>128		0.0125	0.125			16	16			0.125	Synergism
RIF	FAR	CLV		0.2	32	>128		0.00625	0.5			32	64			0.046875	Synergism
RIF	AMX	CLV		0.2	>32	>128		0.003125	0.25			64	256			0.0195312	Synergism
RIF	MER	CLV	CLA	0.2	2	>128	0.5	0.025	0.025	5	0.062	8	80	25.6	8.06452	0.300563	Synergism
RIF	FAR	CLV	CLA	0.2	32	>128	0.5	0.00625	1	5	0.062	32	32	25.6	8.06452	0.225562	Synergism
RIF	AMX	CLV	CLA	0.2	>32	>128	0.5	0.003125	0.0625	5	0.062	64	1024	25.6	8.06452	0.179664	Synergism
	MER		CLA		2		0.5		0.25		0.125		8		4	0.375	Synergism
	FAR		CLA		32		0.5		2		0.125		16		4	0.3125	Synergism
	AMX		CLA		>32		0.5		1		0.125		64		4	0.265625	Synergism
	MER	CLV	CLA		2	>128	0.5		0.5	5	0.125		4	25.6	4	0.539062	No interaction
	FAR	CLV	CLA		32	>128	0.5		8	5	0.25		4	25.6	2	0.789062	No interaction
	AMX	CLV	CLA		>32	>128	0.5		2	5	0.0625		32	25.6	8	0.195312	Synergism
MIC, Minimal Inhibitory Concentration
MICsyn, MIC value at the MOCC
MOCC, Most Optimal Combination Concentration (lowest FICI value)
Fold-Reduction, MIC/MICsyn
FICI, Fractional Inhibitory Concentration Index. Synergy: FICI ≤0.5; No interaction, FICI = 0.5-4; Antagonism, FICI >4
FICI is calculated for pair-wise, triple or quadruple combinations depending on the number of drugs in the combo.
RIF, rifampicin; CLA, clarithromycin; STR, streptomycin; MOX, moxifloxacin; AMK, amikacin; CPD, cephradine; CDN, cefdinir; MER, meropenem; FAR, faropenem; AMX, amoxicillin; CLV, clavulanate
Clarithromycin activitiy was not increased in the presence of clavulanate (not shown).
When in quadruple combinations, clarithromycin was tested at 1/8xMIC concentrations (MIC = 0.5 µg/mL)
Clavulanate was tested at a fixed 5 µg/mL concentration.
When MIC values are not reached (i.e. >32 µg/mL) the next two-fold dilution higher (i.e. 64 µg/mL) is used for fold-reduction calculations
