# Supplementary material for: Triple oral beta-lactam containing therapy for Buruli ulcer treatment shortening
Source: PLoS Negl Trop Dis. 2019 Jan 28;13(1):e0007126. doi: 10.1371/journal.pntd.0007126 (PMC6366712; doi:10.1371/journal.pntd.0007126)
Supplement: S3 Table — (XLSX) [file pntd.0007126.s005.xlsx]

## Sheet: Sheet1
Triple oral beta-lactam containing therapy for Buruli ulcer treatment shortening
María Pilar Arenaz-Callao et al.
Table S3. Quadruple synergistic combinations among rifampicin, clarithromycin, beta-lactams and clavulanate against M. ulcerans clinical isolates
Data supporting Table 1
	Drugs in combo				MIC (µg/mL) alone				MICsyn (µg/mL) at the MOCC				Fold-Reduction at the MOCC
Strain	Drug A	Drug B	Drug C	Drug D	MIC_A	MIC_B	MIC_C	MIC_D	MICsyn_A	MICsyn_B	MICsyn_C	MICsyn_D	Drug A	Drug B	Drug C	Drug D	FICI	Profile
ITM 063846	RIF	AMX			0.0125	>32			0.003125	32			4	2			0.75	No interaction
	RIF		CLV		0.025		>64		0.025		5		1		25.6		1.03906	No interaction
	RIF			CLA	0.025			0.125	ND			ND	ND			ND	ND	ND
		AMX	CLV			>32	>64			0.5	5			128	25.6		0.046875	Synergism
		AMX		CLA		>32		0.125		8		0.0625		8		2	0.625	No interaction
			CLV	CLA			>64	0.125			5	0.125			25.6	1	1.03906	No interaction
	RIF	AMX	CLV		0.025	>32	>64		0.003125	0.125	5		8	512	25.6		0.166016	Synergism
	RIF		CLV	CLA	0.025		>64	0.125	0.025		5	0.0125	1		25.6	10	1.13906	No interaction
		AMX	CLV	CLA		>32	>64	0.125		4	5	0.0625		16	25.6	2	0.601562	No interaction
	RIF	AMX	CLV	CLA	0.025	>32	>64	0.125	0.003125	1	5	0.003125	8	64	25.6	40	0.204687	Synergism
ITM 070290	RIF	AMX			ND	ND			ND	ND							ND	ND
	RIF		CLV		ND		ND		ND		ND						ND	ND
	RIF			CLA	ND			ND	ND			ND					ND	ND
		AMX	CLV			ND	ND			ND	ND						ND	ND
		AMX		CLA		ND		ND		ND		ND					ND	ND
			CLV	CLA			ND	ND			ND	ND					ND	ND
	RIF	AMX	CLV		ND	ND	ND		ND	ND	ND						ND	ND
	RIF		CLV	CLA	0.5		>64	1	0.00625		5	0.05	80		25.6	20	0.101562	Synergism
		AMX	CLV	CLA		>32	>64	1		0.25	5	0.025		256	25.6	40	0.0679687	Synergism
	RIF	AMX	CLV	CLA	0.5	>32	>64	1	0.0016	0.0625	5	0.05	312.5	1024	25.6	20	0.0932391	Synergism
ITM 83720	RIF	AMX			0.05	16			0.0125	2			4	8			0.375	Synergism
	RIF		CLV		0.05		>64		0.025		5		2		25.6		0.539062	No interaction
	RIF			CLA	0.1			0.125	0.125			0.0625	0.8			2	1.75	No interaction
		AMX	CLV			16	>64			1	5			16	25.6		0.101562	Synergism
		AMX		CLA		32		0.125		16		0.0625		2		2	1	No interaction
			CLV	CLA			>64	0.125			5	0.125			25.6	1	1.03906	No interaction
	RIF	AMX	CLV		0.025	16	>64		ND	ND	5		ND	ND	25.6		ND	ND
	RIF		CLV	CLA	0.1		>64	0.125	0.0125		5	0.0125	8		25.6	10	0.264062	Synergism
		AMX	CLV	CLA		32	>64	0.125		0.5	5	0.0625		64	25.6	2	0.554688	No interaction
	RIF	AMX	CLV	CLA	0.1	16	>64	0.125	0.00625	0.0625	5	0.003125	16	256	25.6	40	0.130469	Synergism
ITM 941327	RIF	AMX			ND	ND			ND	ND							ND	ND
	RIF		CLV		0.002		>64		0.002		5		1		25.6		1.03906	No interaction
	RIF			CLA	ND			ND	ND			ND					ND	ND
		AMX	CLV			>32	>64			0.125	5			512	25.6		0.0410156	Synergism
		AMX		CLA		ND		ND		ND		ND					ND	ND
			CLV	CLA			>64	0.5			5	0.5			25.6	1	1.03906	No interaction
	RIF	AMX	CLV		ND	ND	ND		ND	ND	ND						ND	ND
	RIF		CLV	CLA	0.002		>64	0.5	0.0008		5	0.025	2.5		25.6	20	0.489063	Synergism
		AMX	CLV	CLA		>32	>64	0.5		0.0625	5	0.025		1024	25.6	20	0.0900391	Synergism
	RIF	AMX	CLV	CLA	0.002	>32	>64	0.5	0.0004	0.031	5	0.025	5	2064.52	25.6	20	0.289547	Synergism
ITM C05142	RIF	AMX			0.05	16			0.00625	2			8	8			0.25	Synergism
	RIF		CLV		0.1		>64		0.0125		5		8		25.6		0.164062	Synergism
	RIF			CLA	0.1			0.125	0.05			0.0625	2			2	1	No interaction
		AMX	CLV			16	>64			0.5	5			32	25.6		0.0703125	Synergism
		AMX		CLA		16		0.125		8		0.03125		2		4	0.75	No interaction
			CLV	CLA			>64	0.125			5	0.125			25.6	1	1.03906	No interaction
	RIF	AMX	CLV		0.1	16	>64		0.003125	0.125	5		32	128	25.6		0.078125	Synergism
	RIF		CLV	CLA	0.1		>64	0.125	0.025		5	0.0125	4		25.6	10	0.389062	Synergism
		AMX	CLV	CLA		16	>64	0.125		0.125	5	0.015625		128	25.6	8	0.171875	Synergism
	RIF	AMX	CLV	CLA	0.1	16	>64	0.125	0.0015625	0.0625	5	0.003125	64	256	25.6	40	0.0835937	Synergism
ITM C05143	RIF	AMX			0.05	16			0.0125	4			4	4			0.5	Synergism
	RIF		CLV		0.05		>64		0.0125		5		4		25.6		0.289062	Synergism
	RIF			CLA	0.05			0.25	0.05			0.125	1			2	1.5	No interaction
		AMX	CLV			16	>64			8	5			2	25.6		0.539062	No interaction
		AMX		CLA		16		0.25		4		0.0625		4		4	0.5	Synergism
			CLV	CLA			>64	0.25			5	0.125			25.6	2	0.539062	No interaction
	RIF	AMX	CLV		0.05	16	>64		0.00625	2	5		8	8	25.6		0.289062	Synergism
	RIF		CLV	CLA	0.05		>64	0.25	0.0125		5	0.0125	4		25.6	20	0.339062	Synergism
		AMX	CLV	CLA		16	>64	0.25		2	5	0.0625		8	25.6	4	0.414062	Synergism
	RIF	AMX	CLV	CLA	0.05	16	>64	0.25	0.00078125	4	5	0.003125	64	4	25.6	80	0.317188	Synergism
ITM C05150	RIF	AMX			0.01	64			0.005	4			2	16			0.5625	No interaction
	RIF		CLV		0.01		>64		0.005		5		2		25.6		0.539062	No interaction
	RIF			CLA	0.02			0.25	0.005			0.0625	4			4	0.5	Synergism
		AMX	CLV			64	>64			1	5			64	25.6		0.0546875	Synergism
		AMX		CLA		64		0.25		16		0.0625		4		4	0.5	Synergism
			CLV	CLA			>64	0.25			5	0.125			25.6	2	0.539062	No interaction
	RIF	AMX	CLV		0.01	64	>64		0.000625	0.25	5		16	256	25.6		0.105469	Synergism
	RIF		CLV	CLA	0.02		>64	0.25	0.002		5	0.05	10		25.6	5	0.339063	Synergism
		AMX	CLV	CLA		64	>64	0.25		ND	5	ND		ND	25.6	ND	ND	Synergism
	RIF	AMX	CLV	CLA	0.02	64	>64	0.25	0.00125	0.0625	5	0.003125	16	1024	25.6	80	0.115039	Synergism
ITM C08756	RIF	AMX			>0.1	>32			0.05	16			4	4			0.5	Synergism
	RIF		CLV		>0.1		>64		0.1		5		2		25.6		0.539062	No interaction
	RIF			CLA	>0.1			0.25	0.1			0.125	2			2	1	No interaction
		AMX	CLV			>32	>64			0.5	5			128	25.6		0.046875	Synergism
		AMX		CLA		>32		0.25		16		0.0625		4		4	0.5	Synergism
			CLV	CLA			>64	0.25			5	0.125			25.6	2	0.539062	No interaction
	RIF	AMX	CLV		>0.1	>32	>64		0.025	0.125	5		8	512	25.6		0.166016	Synergism
	RIF		CLV	CLA	>0.1		>64	0.25	0.05		5	0.05	4		25.6	5	0.489063	Synergism
		AMX	CLV	CLA		>32	>64	0.25		0.25	5	0.015625		256	25.6	16	0.105469	Synergism
	RIF	AMX	CLV	CLA	>0.1	>32	>64	0.25	0.0015625	0.25	5	0.0125	128	256	25.6	20	0.100781	Synergism
ITM M000932	RIF	AMX			0.05	>32			0.0125	2			4	32			0.28125	Synergism
	RIF		CLV		0.05		>64		0.025		5		2		25.6		0.539062	No interaction
	RIF			CLA	0.05			0.0625	0.025			0.03125	2			2	1	No interaction
		AMX	CLV			>32	>64			2	5			32	25.6		0.0703125	Synergism
		AMX		CLA		>32		0.125		8		0.0625		8		2	0.625	No interaction
			CLV	CLA			>64	0.125			5	0.125			25.6	1	1.03906	No interaction
	RIF	AMX	CLV		0.05	>32	>64		0.0015625	0.125	5		32	512	25.6		0.0722656	Synergism
	RIF		CLV	CLA	0.05		>64	0.0625	0.00125		5	0.0125	40		25.6	5	0.264062	Synergism
		AMX	CLV	CLA		>32	>64	0.125		2	5	0.015625		32	25.6	8	0.195312	Synergism
	RIF	AMX	CLV	CLA	0.05	>32	>64	0.0625	7.8125e-05	0.125	5	0.003125	640	256	25.6	20	0.0945313	Synergism
MIC, Minimal Inhibitory Concentration
MICsyn, MIC value at the MOCC
MOCC, Most Optimal Combination Concentration (lowest FICI value)
Fold-Reduction, MIC/MICsyn
FICI, Fractional Inhibitory Concentration Index. Synergy: FICI ≤0.5; No interaction, FICI = 0.5-4; Antagonism, FICI >4
FICI is calculated for pair-wise, triple or quadruple combinations depending on the number of drugs in the combo.
AMX, amoxicillin; CLA, clarithromycin; CLV, clavulanate; RIF, rifampicin
Clavulanate was tested at a fixed 5 µg/mL concentration.
When MIC values are not reached (i.e. >32 µg/mL) the next two-fold dilution higher (i.e. 64 µg/mL) is used for fold-reduction calculations
